# Supplementary material for: MicroRNAs Regulate Ca2+ Homeostasis in Murine Embryonic Stem Cells
Source: Cells. 2023 Jul 28;12(15):1957. doi: 10.3390/cells12151957 (PMC10417630; doi:10.3390/cells12151957)
Supplement: Supplementary file 1 [file cells-12-01957-s001.zip]

Archive with 3 entries (3 files):
- Cells Supplemental Figures.pdf
- Table S1 Upregulated genes in arrays.xlsx
- Table S2 DAVID analysis sorted.xlsx
